# Supplementary material for: Syngeneic Mouse Models for Pre-Clinical Evaluation of CAR T Cells
Source: Cancers (Basel). 2024 Sep 18;16(18):3186. doi: 10.3390/cancers16183186 (PMC11430534; doi:10.3390/cancers16183186)
Supplement: Supplementary file 1 [file cancers-16-03186-s001.zip]

Archive with 1 entries (1 files):
- cancers-3186932-supplementary.xlsx
