# Supplementary material for: Syngeneic Mouse Models for Pre-Clinical Evaluation of CAR T Cells
Source: Cancers (Basel). 2024 Sep 18;16(18):3186. doi: 10.3390/cancers16183186 (PMC11430534; doi:10.3390/cancers16183186)
Supplement: Supplementary file 1 [file cancers-16-03186-s001.zip › cancers-3186932-supplementary.xlsx]

## Sheet: new
Disease	CAR Target	Structure of CAR			Mouse T cell	Mouse Tumor model						PMID
Column1	Column2	CAR gen.	Intracellular do.	Add. Modif	Column4	Mouse strain	Precond.	Cytokine support	Add. Modif	T cell admin.	Other notes	Column3
Neuroblastoma	GD2	2	TNFRSF9 (4-1BB) and CD247 (CD3ζ)	E101K mutation in the CDR3 of the VH domain to enhance binding affinity	129 × 1/SvJ	129 × 1/SvJ	CP	-	-	IV	-	29180536
Lymphoma	CD19	2		-	BALB/c	BALB/c	TBI	-	-	IV	-	33087332
Colorectal cancer	GUCY2C	3	4-1BB (CD137) and CD3z	-	BALB/c	BALB/c	TBI	-	-	IV	-	27853651
Hematologic	SLAMF7	3		-	BALB/c	BALB/c	CP	-	-	IV	-	38197968
B cell lymphoma	CD19	1	??	-	BALB/c	BALB/c and SCID/beige	CP	-	-	IV	-	19242379
Breast cancer	HER2	3	CD28, CD137, CD3z	-	BALB/c	BALB/c	-	IL-2	-	IV	Co-administration of anti-PD1 antibody	32766150
Renal adenocarcinoma	Carbonic anhydrase IX (CAIX)	2		-	BALB/c	NPG	-	-	-	IV	Co-admistration or T cell culture with Lenvatinib, a tyrosine kinase inhibitor	34411731
B cell lymphoma	CD19	1 or 2	CD28 and 41BB	-	BALB/c	BALB/c	CP	-	IL-12-secretion	IV	-	30394400
B cell lymphoma	CD19	1	-	-	BALB/c	BALB/c	TBI or CP	-	-	IV	-	20089697
Colorectal cancer	GUCY2C	3	4-1BB (CD137) and CD3z	-	BALB/c	BALB/c	TBI	-	-	IV	-	29615399
Leukemia and lymphoma	CD19	1 or 2	??	-	BALB/c	BALB/c	TBI or CP or none	-	IL-12 secretion	IV	-	29367945
Solid tumours	Endosialin	2		-	BALB/c, FVB/N or C57BL/6	BALB/c, NSG, FVB/N or C57BL/6J	-	-	-	IV	-	38413223
B cell lymphoma	CD19	2	CD3z	Inactivation of the 1st and 3rd ITAMs of CD3-ζ domain	C3H/HeN-MTV-negative (C3H)	C3H/HeN-MTV-negative (C3H)	TBI	IL-2	-	IV	-	20631379
Hematologic	CD19	1 or 2		-	C57/BL6 or CD28−/−	C57BL/6	CP or none	-	mIL12 secretion	IV	CD28 KO CAR-T cells	32213625
Solid tumours	HER2	1		-	C57BL/6	C57BL/6 human-Her2 transgenic, Batf3−/− or Rag1−/−	TBI	-	Flt3L secretion	IV	-	32424363
Glioma	B7-H3	2		-	C57BL/6	C57BL/6	-	-	-	IV or ITU	-	33320196
Solid tumours	B7-H3	2	mCD28, mCD3z	-	C57BL/6	C57BL/6	TBI	-	-	IV	-	30753824
PD-L1+ hematologic and solid tumors	CD19 or MUC16	2	??	-	C57BL/6	C57BL/6	-	-	Anti PD-1 antibody secretion	IP or ITU	-	30102295
Solid tumours	CD19 or MUC16	2		-	C57BL/6	C57BL/6	CP or none	-	CAR T cells secrete β-Lac or CPG2 which can activate prodrugs	IV or IP	-	37379366
Glioma	CD70	1		-	C57BL/6	C57BL/6	TBI	IL-2	-	IV	-	28651374
Glioblastoma	GD2	2		-	C57BL/6	C57BL/6	TBI	-	-	IV	-	32923113
Solid tumours	GD2 or B7-H3	2	??	-	C57BL/6	C57BL/6	TBI	-	Co-expression of p40 subunit of IL-23 receptor	IV	-	32015548
Glioblastoma	IL13Rα2	2		-	C57BL/6	C57BL/6	TBI or none	-	-	IV	-	36968221
Solid tumours	Mesothelin, FITC or CD20	2		-	C57BL/6	C57BL/6	CP	-	IL-7 and/or CCL19 secretion	IV	-	29505028
Melanoma	VEGFR-2	2		-	C57BL/6	C57BL/6	TBI	-	-	IV	-	34389616
General	Ganglioside GM3(Neu5Gc)	2		-	C57BL/6	C57BL/6J, BALB/c or Rag1-/- BALB/c	TBI	-	-	IV	-	38370401
Glioblastoma	p32	2		-	C57BL/6	C57BL/6	CP	-	-	IV or ITU	2 doses of CAR T cells	34127674
Solid tumours	EpCAM	2		-	C57BL/6	BALB/c	-	-	-	IV	Co-administration of a small molecule A2A and A2B receptor antagonist	36266575
Solid tumours	FITC tagged antibodies	3	cytoplasmic regions of the human CD28, 4-1BB, and CD3ζ molecules.	-	C57BL/6	C3H/HeN	TBI	-	-	IV	Co-administration of FITC tagged antibodies	23032741
Ovarian	Folate receptor β (FRβ)	3		-	C57BL/6	C57BL/6	CP	IL_2	-	IV or IP	Co-administration of hmesoCAR	33563975
Glioblastoma	IL13Rα2	2		-	C57BL/6	C57BL/6	-	-	-	ITU	Co-administration of small molecule Wnt/CBP (CREB Binding Protein)/β-catenin antagonist	38449858
Solid tumours	EGFRvIII	3		-	C57BL/6	C57BL/6	TBI or none	-	-	IV	Pre-loaded with VSVmIFNβ virus	35417192
Solid tumours	HER2	1		Cotransduced with shRNAs directed toward A2AR	C57BL/6	C57BL/6	TBI	IL-2	-	IV	-	34050151
Solid tumours	HER2	1		Cotransduced with shRNAs directed toward A2AR	C57BL/6	C57BL/6	TBI	IL-2	-	IV	Co-administration of anti-PD1 antibody and A2AR antagonist	28165340
Melanoma	GFP or PD-L1 or EIIIB splice variant of fibronectin	2	CD28 costimulatory signal and a CD3z activation signal.	Single-domain antibody (VHH) based chimeric antigen receptor	C57BL/6	RAG-/-, PD-L1 deficient mice or C57BL/6	-	-	-	IV	Co-administration of anti-TRP1 antibody	31405976
Neuroblastoma	GD2 or B7-H3	2		SynNotch, GD2 CAR triggers B7H3 CAR	C57BL/6	C57BL/6	CP	-	-	IV	-	33479234
Glioblastoma	NKG2D ligands	1		-	C57BL/6	C57BL/6	-	-	-	IV	-	15890688
Glioblastoma	NKG2D ligands	1	CD3ζ	-	C57BL/6	C57BL/6	CI	-	-	IV or ITU	-	29222400
Ovarian	NKG2D ligands	1		-	C57BL/6	C57BL/6	-	-	-	IP	-	22586039
Solid tumours	Claudin18.2	2		-	C57BL/6	C57BL/6	-	-	IL-7 and/or CCL21 secretion	IV	-	32816947
B cell non-Hodgkin’s lymphoma	CXCR5	2	CD28, CD3z	-	C57BL/6	C57BL/6	TBI	-	-	IV	-	33431832
Glioblastoma	EGFRvIII	3	CD8TM, CD28, 4-1BB, and CD3ζ intracellular regions,	-	C57BL/6	C57BL/6	TMZ and CI	-	-	IV	-	25741761
Ovarian	Tn-glycopeptide antigen	2		-	C57BL/6	C57BL/6	CP	-	Varying binding domain affinity	IV or IP	-	37258040
Melanoma	αvβ3	2		-	C57BL/6	C57BL/6	-	-	-	IV	-	23661285
Solid tumours	αvβ3	2		-	C57BL/6	C57BL/6	-	-	-	IV	-	23661285
Solid tumours	EpCAM or EGFRvIII	3		-	C57BL/6	C57BL/6 or BALB/c	CP	-	-	IV	-	32923168
Mesothelioma /Lung cancer	FAP	2	human CD3ζ and 4-1BB	-	C57BL/6	C57BL/6 or BALB/c	TBI or none	-	-	IV	-	24778279
Glioma	EGFRvIII	2		-	C57BL/6	C57BL/6J or Ifng-KO C57BL/6J	CP and FB	-	-	IV	CAR T cells pretreated with Met and/ or Rap alone	38386420
Solid tumours	ROR1	2		-	C57BL/6	C57BL/6	-	-	-	IV	CAR T cells pretreated with pentanoate	34210970
Liver	CEA	2		-	C57BL/6	C57BL/6	-	IL-2	-	HPV	Co-administration of anti-Gr-1 , anti-GM-CSF or anti-PD-L1 antibody	25850344
Glioblastoma	EGFRvIII	2		-	C57BL/6	C57BL/6	-	-	-	IV	Co-administration of anti-mouse VEGF antibody	36898734
Mesothelioma	Mesothelin	2	CD3 zeta and 41BB cytoplasmic domains	-	C57BL/6	C57BL/6	CP	-	-	IV	Co-administration of anti-PD-1, anti-CTLA-4, or anti-TGF-β antibodies; agonistic CD40 antibodies; or an IDO (indoleamine 2,3-dioxygenase) inhibitor	32802940
Solid tumours	Mesothelin	2		-	C57BL/6	C57BL/6 or BALB/c	-	-	-	IV	Co-administration of GW4869 ( an exosome inhibitor)	37115855
Glioblastoma	EGFRvIII	2		-	C57BL/6	C57BL/6	-	-	-	IV	Co-administration of toosendanin and/or anti-PD1 and anti-CTLA4 antibodies	36791206
Glioblastoma	EGFRvIII	3		-	C57BL/6	C57BL/6	CP and FB or none	-	-	IV	Transgenic mice that express CAR	34347086
Colon Cancer	CEA	1		CD3 ζ or Fc receptor for IgE (FcεRI)-γ as activatory domain	C57BL/6	C57BL/6	-	-	-	IP	-	11123291
Acute lymphoblastic leukemia	CD19	2	??	Inactivation of the 1st and 3rd ITAMs of CD3-ζ domain	C57BL/6	C57BL/6 or C3h.sw	TBI or CP	-	-	IV	Murine donor-recipient allo-BMT	26660684
Mesothelioma	Mesothelin	2		-	C57BL/6 or dgk-deficient mice	C57BL/6	-	-	-	IV	CAR T cells produced from mice that lacked one or both isoforms of diacylglycerol kinase (dgk) dgkα and dgkζ.	23576561
Solid tumours	HER2	1		-	C57BL/6 Her-2 or Thy1.1+ Her-2	C57BL/6 human Her-2 transgenic	TBI	IL-2	-	IV	Co-administration of anti-PD1 antibody	23873688
Hematologic and solid tumors	CD19	2	lacks intracellular domain	-	C57BL/6 mCD19+/− hCD19+/−	C57BL/6 mCD19+/− hCD19+/−	-	-	IL-18 secretion	IV	-	29768210
Solid tumours	Mucin 1	2		-	C57BL/6 mice or MUC1.Tg	MUC1.Tg or PyVMT×MUC1.Tg	-	-	-	IV	-	38270462
Melanoma	EGFRvIII	3		-	C57BL/6 or B6.129S2-Ifnar1tm1Agt/Mmjax (IFNAR1 KO)	C57BL/6	TBI or none	-	-	IV	Co-administration of VSVmIFNβ	32581235
Solid tumours	Trop2	2		-	C57BL/6 or BALB/c	C57BL/6 or BALB/c	CP or none	-	Expression of SIRPα-Fc fusion protein	IV	-	35110357
Solid tumours	VEGFR-2	3		-	C57BL/6 or BALB/c	C57BL/6 or BALB/c	TBI	IL-2	-	IV	-	20978347
Glioblastoma	IL13Rα2	2	CD28 and CD3ζ signaling domains	-	C57BL/6 or VM/Dk	CD45.1 and CD45.2 C57BL/6 or VM/Dk	-	-	-	ITU	-	29503195
Solid tumours	GFP	2		-	C57BL/6, Balb/c, or FVB	C57BL/6 or BALB/c	-	-	-	ITU	Treatment with tumor-colonizing probiotics that relsease systhetic targets to label tumour tissue with GFP	37824640
Leukemia	CD19	2		-	C57BL/6J or C57BL/6-Prf1tm1Sdz/J	CD45.1+ congenic C57BL/6	CP	-	-	IV	Co-administration of anti–IFN-γ monoclonal antibody or recombinant human IL-1R antagonist. T cells are perforin-deficient	32925169
Solid tumours	IL13Rα2	2		-	C57BL/6J, IFNγR−/−, or NSG	C57/BL6 or NSG	-	-	-	ITU	-	33837065
Thymoma	CD19	1		-	C57BL6(mCD19−/−hCD19+/−)	C57BL6(mCD19−/−hCD19+/−)	CP or none	-	IL-12 secretion	IV	-	22354001
Colon cancer	CEA	2		-	cbl-b+/+ or cbl-b–/–	Rag–/–	-	-	Cbl-b deficient T cells	IV	-	33462140
General	CD19	2		-	CD45.1+ congenic C57BL/6	C57BL/6	TBI	-	PD-1 KO CAR-T cells	IV	-	36853939
Glioblastoma	EGFRvIII	2	CD28 and CD3ζ intracellular	-	CD45.1+ congenic C57BL/6	CD45.1+ congenic C57BL/6	TBI	IL-12	-	IV	-	33469002
Melanoma	VEGFR-2	2		-	CD45.1+ congenic C57BL/6	CD45.1+ congenic C57BL/6	TBI	-	mIL15 secretion	IV	2 doses of CAR T cells	33156338
Hematologic	CD19	2		-	CD45.1+ congenic C57BL/6	C57BL/6 or BALB/c	TBI or CP	-		IV	Co-administration of a long-acting interleukin-7, rhIL-7-hyFc	35697686
Pancreatic ductal adenocarcinoma	Mesothelin	2	?? 4-1BB costimulatory domain.	-	CD45.1+ congenic C57BL/6	C57BL/6	CP	-	-	IV	Co-administration of adenovirus expressing murine TNF-α and IL-2 (Ad-mTNFa-mIL2)	29618658
Solid tumours	Claudin18.2	2		-	CD45.2+ C57BL/6 or C57BL/6	CD45.1+ congenic C57BL/6	CP or none	-	mIL15 secretion	IV	-	37564658
Solid tumours	L1CAM or HER2	2		-	ChRLuc/OT-1/Rag−/−	Rag−/−	-	-	-	IV	-	33801448
Solid tumours	HER2	2		-	HER2 transgenic	Ptpn22+/+ and Ptpn22Δ/Δ C57BL/6 mice	TBI	-	-	IV	FACS-purified CD8+ CD44hi CD62Lhi central memory α-HER2 CAR T	35041491
Prostate and Pancreas cancer	Prostate Stem Cell Antigen	2		-	Human PSCA knockin (hPSCA-KI) immunocompetent mouse	Human PSCA knockin (hPSCA-KI) immunocompetent mouse	CP	-	-	IV	-	33647456
Solid tumours	HER2, TRP-1 or EGFRvIII	2		-	OT I	C57BL/6 or BALB/c	TBI	-	-	IV	Co-administration of IL-10	38168996
Solid tumours	GPC1	2	CD28, CD3z	-	Transgenic mice that ubiquitously express EGFP	C57BL/6	TBI	IL-2	-	IV	Co-administration of anti-PD1 antibody	32228854
Glioblastoma	EGFRvIII	3	mCD28, m4-1BB, and mCD3ζ	-	VM/Dk	VM/Dk	TBI	-	-	IV	-	24352643
